# Supplementary material for: Subregional Hippocampal Morphology and Psychiatric Outcome in Adolescents Who Were Born Very Preterm and at Term
Source: PLoS One. 2015 Jun 19;10(6):e0130094. doi: 10.1371/journal.pone.0130094 (PMC4474892; doi:10.1371/journal.pone.0130094)
Supplement: S1 File — This contains all the raw data used in the analysis. This includes demographic, group status, brain volume, hippocampal volume and behavioural measures. Also included are a number of derived metrics included in the study, such as normalised volumes, longitudinal measure error and change in volume or behavioural measure over time. Not included are the values comprising the 3D hippocampal shape maps as these high dimensional data require specific software for visualisation and analysis. The authors will make these available on request, alongside the details of the necessary additional software packages. (XLSX) [file pone.0130094.s001.xlsx]

## Sheet: Sheet1
ID	Group	Sex	Gestation_length_weeks	Birth_weight_g	BL_age_months	BL_age_years	FU_age_months	FU_age_years	time_between_scans_years	time_between_scans_months	BL_WBV	BL_left_hipp	BL_right_hipp	BL_left_hipp_norm	BL_right_hipp_norm	FU_WBV	FU_left_hipp	FU_right_hipp	FU_left_hipp_norm	FU_right_hipp_norm	hipp_change_left	hipp_change_right	WBV_change	WBV_error	longitudinal_change_left_hipp	longitudinal_change_right_hipp	BL_FSIQ	BL_VIQ	BL_PIQ	FU_FSIQ	FU_VIQ	FU_PIQ	BL_PDI_total	FU_PDI_total	FU_PDI_dis_scale	FU_PDI_pre_scale	FU_PDI_con_scale	FU_PDI_case	BL_Rutter_scale	FU_GHQ_total	FU_GHQ_case
2004	Control	female	38	2690	193	16.0833	242	20	3.91667	49	1.58209e+06	1825.21	1954.57	1.15367	1.23543	1.64353e+06	2249.79	2282.45	1.36888	1.38875	424.584	327.88	61441.9	0.962616	18.6542	12.4095	109	108	110	123	114	127	14	17	23	34	42	case	4	1	0
2006	Control	male	40	2950	191	15.9167	237	20	4.08333	46	1.63743e+06	2353.31	1893.61	1.43719	1.15645	1.56273e+06	3074.14	2383.03	1.96716	1.52492	720.832	489.423	-74706.8	1.04781	36.8754	31.8622	124	128	114	117	121	108	1	2	2	3	4	non-case	11	1	0
2007	Control	female	41	3180	175	14.5833	230	19	4.41667	55	1.53252e+06	1979.55	2289.93	1.2917	1.49423	1.50698e+06	2588.58	2500.4	1.71773	1.65922	609.022	210.473	-25542.7	1.01695	32.982	11.042	114	106	121	107	105	106	6	8	28	27	25	case	19	11	1
2010	Control	male	40	3520	195	16.25	243	21	4.75	48	1.61465e+06	2173.32	1848.77	1.346	1.14499	1.56759e+06	2012.93	2046.27	1.28409	1.30536	-160.387	197.501	-47059.3	1.03002	-4.59934	14.0056	100	97	103	107	101	111	2	2	2	4	4	non-case	9	1	0
2012	Control	female	39	2860	193	16.0833	237	20	3.91667	44	1.56429e+06	2623.55	1891.7	1.67715	1.2093	1.55903e+06	2474.25	2105.27	1.58705	1.35037	-149.3	213.575	-5265.67	1.00338	-5.37223	11.666	121	112	125	118	116	114	4	4	7	8	14	non-case	6	0	0
2015	Control	male	41	3440	179	14.9167	236	19	4.08333	57	1.62653e+06	2063.24	2129.15	1.26849	1.30901	1.56963e+06	2757.42	3323.05	1.75673	2.11709	694.177	1193.9	-56894.3	1.03625	38.4893	61.7314	105	106	103	89	86	42	12	4	8	7	14	non-case	13	1	0
2016	Control	female	42	3520	186	15.5	238	19	3.5	52	1.58898e+06	2006.52	1922.39	1.26277	1.20982	1.6e+06	2679.24	2502.99	1.67452	1.56437	672.718	580.597	11013.3	0.993117	32.6075	29.3056	115	103	125	117	114	117	4	0	0	0	0	non-case	7	1	0
2019	Control	female	38	3490	181	15.0833	238	20	4.91667	57	1.60183e+06	2432.22	2168.38	1.5184	1.35369	1.57562e+06	2134.18	2420.83	1.3545	1.53643	-298.036	252.451	-26212	1.01664	-10.794	13.4997	101	102	100	106	99	110	5	3	3	3	6	non-case	4	0	0
2021	Control	female	38	2860	182	15.1667	233	19	3.83333	51	1.58126e+06	1208.09	1761.33	0.764002	1.11388	1.51067e+06	1682.32	1723.09	1.11362	1.14061	474.23	-38.2417	-70592.4	1.04673	45.7619	2.40028	108	112	96	76	82	76	2	6	0	0	26	non-case	8	0	0
2022	Control	female	NA	NA	176	14.6667	221	18	3.33333	45	1.54538e+06	2189.21	1898.52	1.41661	1.22851	1.5626e+06	2369.97	2082.3	1.51668	1.33259	180.763	183.779	17217.2	0.988982	7.06419	8.47165	93	102	86	99	105	93	1	1	2	1	1	non-case	14	1	0
2024	Control	male	40	2630	183	15.25	239	20	4.75	56	1.52727e+06	1993.88	2258.28	1.30551	1.47863	1.49484e+06	2623.01	2119.04	1.75471	1.41757	629.129	-139.237	-32437.1	1.0217	34.4077	-4.12947	109	114	103	111	113	106	6	22	58	36	41	case	2	0	0
2029	Control	male	41	NA	181	15.0833	242	20	4.91667	61	1.62172e+06	2637.65	2605.05	1.62646	1.60636	1.63133e+06	2982.69	2677.98	1.82838	1.64159	345.034	72.9229	9615.83	0.994106	12.4145	2.19334	117	109	121	112	111	109	8	0	0	0	0	non-case	3	1	0
2032	Control	male	41	2890	179	14.9167	227	19	4.08333	48	1.57488e+06	2318.43	2369.2	1.47213	1.50437	1.55014e+06	2411.37	2363.07	1.55559	1.52443	92.9416	-6.13355	-24743.6	1.01596	5.66903	1.33321	88	89	89	106	101	108	7	6	12	10	21	non-case	4	2	0
2034	Control	male	39	3690	178	14.8333	221	19	4.16667	43	1.60581e+06	2678.35	2406.79	1.6679	1.4988	1.55499e+06	3021.62	2891.78	1.94317	1.85967	343.277	484.988	-50820.1	1.03268	16.5038	24.0776	104	108	100	94	98	90	1	0	0	0	0	non-case	2	0	0
2036	Control	female	38	2380	174	14.5	222	19	4.5	48	1.4996e+06	1699.37	1928.16	1.13322	1.28579	1.49351e+06	2123.05	2266.39	1.42152	1.51749	423.679	338.229	-6084.69	1.00407	25.4405	18.0204	128	122	129	110	106	114	7	6	10	10	14	non-case	16	0	0
2037	Control	male	40	3400	170	14.1667	217	18	3.83333	47	1.4991e+06	2541.62	2506.37	1.69543	1.67191	1.49855e+06	3418.44	2936.51	2.28116	1.95956	876.819	430.144	-547.96	1.00037	34.5476	17.2049	137	126	139	119	114	119	3	10	22	26	28	case	1	1	0
2040	Control	male	42	3880	178	14.8333	226	19	4.16667	48	1.56982e+06	2529.36	2493.87	1.61125	1.58864	1.50543e+06	2480.34	2547.6	1.6476	1.69228	-49.0217	53.7319	-64387.5	1.04277	2.25603	6.52374	98	100	96	109	106	112	7	4	7	9	8	non-case	11	0	0
2041	Control	female	39	3910	175	14.5833	221	19	4.41667	46	1.58033e+06	2440.61	2398.8	1.54437	1.51792	1.58053e+06	2658.39	2267.39	1.68196	1.43458	217.781	-131.413	201.46	0.999873	8.90933	-5.4903	111	97	125	99	88	108	2	4	6	4	11	non-case	11	0	0
2042	Control	male	40	3090	170	14.1667	215	18	3.83333	45	1.61015e+06	2590.07	2629.37	1.60859	1.633	1.5928e+06	2773.68	2205.22	1.74139	1.3845	183.614	-424.149	-17351.6	1.01089	8.25576	-15.2175	101	89	114	97	92	102	8	19	52	62	68	case	NA	0	0
2046	Control	male	40	3320	176	14.6667	224	18	3.33333	48	1.51138e+06	2494.93	1972.88	1.65077	1.30535	1.45135e+06	2816.05	1950.92	1.94031	1.34421	321.123	-21.9583	-60029.5	1.04136	17.5395	2.97708	107	122	89	87	78	100	1	3	6	6	7	non-case	8	0	0
2047	Control	male	39	3540	173	14.4167	226	19	4.58333	53	1.60522e+06	2731.28	2315.19	1.7015	1.44229	1.52064e+06	2440.04	2477	1.60462	1.62892	-291.234	161.81	-84580.3	1.05562	-5.69386	12.94	94	94	96	96	88	104	4	1	1	1	2	non-case	7	0	0
2048	Control	female	41	3400	176	14.6667	227	19	4.33333	51	1.53853e+06	3055.57	3031.29	1.98603	1.97025	1.51196e+06	2565.91	1957.95	1.69708	1.29497	-489.655	-1073.34	-26567.2	1.01757	-14.5495	-34.2737	102	106	100	100	89	109	6	12	34	29	39	case	NA	0	0
2051	Control	female	40	3060	174	14.5	220	18	3.5	46	1.51758e+06	2509.03	2449.62	1.6533	1.61416	1.49052e+06	2372.72	2205.58	1.59187	1.47974	-136.306	-244.04	-27063.4	1.01816	-3.71558	-8.32753	107	103	110	94	91	98	9	1	0	3	2	non-case	27	3	0
2052	Control	female	41	3510	171	14.25	220	18	3.75	49	1.6417e+06	2940.62	2177.08	1.79121	1.32612	1.46369e+06	2440.07	2310.45	1.66707	1.57851	-500.552	133.374	-178006	1.12161	-6.9306	19.0328	123	120	121	117	116	114	4	8	14	16	16	case	4	0	0
2053	Control	male	41	3230	172	14.3333	225	19	4.66667	53	1.60973e+06	3085.94	2628.02	1.91705	1.63258	1.56438e+06	2759.3	2618.25	1.76383	1.67367	-326.636	-9.77148	-45352.5	1.02899	-7.99243	2.51647	117	112	118	102	103	100	12	25	68	88	94	case	0	0	0
2054	Control	male	40	3630	171	14.25	216	18	3.75	45	1.57301e+06	2445.64	2310.75	1.55475	1.469	1.48521e+06	2821.63	2369.71	1.89982	1.59554	375.995	58.9609	-87802.9	1.05912	22.1948	8.61426	94	87	103	94	86	104	4	8	17	32	38	case	20	0	0
2056	Control	male	39	2490	169	14.0833	215	18	3.91667	46	1.6618e+06	3085.79	2685.58	1.85689	1.61607	1.63852e+06	3193.89	3090.74	1.94925	1.88629	108.105	405.155	-23274.4	1.0142	4.97355	16.721	118	112	121	102	90	114	2	8	10	32	36	case	10	3	0
2057	Control	female	39	3150	169	14.0833	216	18	3.91667	47	1.61299e+06	2055.83	2239.18	1.27454	1.38822	1.59945e+06	2192.85	2204.15	1.37101	1.37807	137.028	-35.0286	-13545.8	1.00847	7.56871	-0.730692	98	100	96	89	87	96	4	10	28	24	30	case	2	0	0
2058	Control	male	38	3600	170	14.1667	213	18	3.83333	43	1.57945e+06	2443.13	3025.01	1.54682	1.91523	1.56566e+06	3269.27	3315.05	2.08811	2.11735	826.138	290.039	-13795	1.00881	34.9938	10.5536	129	112	142	118	113	119	10	17	33	32	50	case	5	2	0
2061	Control	female	42	3630	189	15.75	233	19	3.25	44	1.56196e+06	1919.99	2170.65	1.22922	1.3897	1.52416e+06	2324.25	2420.32	1.52494	1.58797	404.261	249.662	-37804.4	1.0248	24.058	14.2673	109	106	110	101	105	98	0	4	6	6	5	non-case	3	1	0
2062	Control	female	41	3290	202	16.8333	237	20	3.16667	35	1.62685e+06	2601.91	2364.68	1.59936	1.45354	1.59864e+06	2898.75	2615.74	1.81326	1.63622	296.837	251.059	-28201.6	1.01764	13.3737	12.5684	108	102	114	121	118	119	5	8	9	16	20	case	0	0	0
2063	Control	female	40	NA	187	15.5833	230	19	3.41667	43	1.5229e+06	2046.65	2048.26	1.34392	1.34497	1.32124e+06	1842.05	1794.75	1.39418	1.35839	-204.605	-253.508	-201660	1.15263	3.73998	0.997128	83	97	71	78	85	76	15	9	14	27	33	case	9	2	0
2065	Control	male	37	3180	177	14.75	218	18	3.25	41	1.58366e+06	2609.86	2609.86	1.648	1.648	1.53778e+06	2224.98	2174.32	1.44688	1.41394	-384.874	-435.534	-45878.5	1.02983	-12.2035	-14.2025	101	100	103	80	80	84	3	8	20	27	36	case	NA	2	0
2067	Control	male	43	3350	193	16.0833	236	20	3.91667	43	1546788	2754.29	2549.08	1.78065	1.64798	1.49679e+06	2843.17	2338.29	1.89951	1.56221	88.8796	-210.79	-50000.5	1.03341	6.67527	-5.20498	104	108	100	109	106	110	3	4	5	6	12	non-case	NA	0	0
2071	Control	male	NA	NA	188	15.6667	230	19	3.33333	42	1.67298e+06	3268.88	2973.27	1.95392	1.77723	1.62679e+06	2866.32	2416.19	1.76195	1.48525	-402.552	-557.088	-46191.5	1.02839	-9.82493	-16.4291	101	97	106	95	88	103	5	NA	NA	NA	NA	non-case	8	7	1
6402	Preterm	female	26	900	182	15.1667	257	21	5.83333	75	1.52792e+06	1500.01	1868.37	0.981729	1.22281	1.52464e+06	1863.16	1803.16	1.22203	1.18268	363.15	-65.2122	-3285.81	1.00216	24.4776	-3.28234	80	79	83	81	75	92	NA	5	15	15	17	non-case	6	2	0
6419	Preterm	male	30	1436	185	15.4167	253	21	5.58333	68	1.54952e+06	2353.18	2008.44	1.51865	1.29617	1.44e+06	1826.79	1637.45	1.2686	1.13712	-526.386	-370.994	-109514	1.07605	-16.4652	-12.2714	117	115	114	124	118	124	NA	NA	NA	NA	NA	non-case	6	0	0
6421	Preterm	male	32	1480	176	14.6667	254	21	6.33333	78	1.49272e+06	2336.11	2133.61	1.565	1.42934	1.49933e+06	2412.49	2054.91	1.60904	1.37055	76.3723	-78.6958	6612.43	0.99559	2.81376	-4.11315	NA	NA	NA	87	97	80	NA	1	0	1	0	non-case	7	2	0
6429	Preterm	female	32	1533	172	14.3333	251	21	6.66667	79	1.57658e+06	1991.34	2056.88	1.26307	1.30464	1.5149e+06	2333.94	2243.84	1.54065	1.48118	342.6	186.963	-61680.9	1.04072	21.9766	13.5313	110	118	100	112	114	106	NA	1	3	2	3	non-case	2	0	0
6430	Preterm	male	29	1449	189	15.75	254	21	5.25	65	1.43933e+06	2678.72	1830	1.86109	1.27142	1.44886e+06	2137.18	1796.35	1.47508	1.23984	-541.535	-33.645	9527.38	0.993424	-20.7408	-2.48402	136	145	118	86	55	97	NA	5	14	13	13	non-case	8	0	0
6431	Preterm	female	29	952	189	15.75	254	21	5.25	65	1.47197e+06	1904.19	2029	1.29363	1.37843	1.39017e+06	2363.81	2063.75	1.70038	1.48453	459.629	34.7473	-81797.5	1.05884	31.4421	7.6973	91	86	100	104	107	99	NA	NA	NA	NA	NA	non-case	3	1	0
6441	Preterm	male	32	1860	183	15.25	249	21	5.75	66	1.63359e+06	3001.6	2619.25	1.83743	1.60337	1.51266e+06	2594.34	2891.28	1.71508	1.91139	-407.266	272.033	-120928	1.07994	-6.65861	19.2106	NA	NA	NA	108	98	118	NA	7	10	11	17	non-case	2	0	0
6445	Preterm	female	27	1096	179	14.9167	247	21	6.08333	68	1.60464e+06	3094.92	2221.4	1.92873	1.38436	1.57822e+06	2515.93	2440.18	1.59415	1.54616	-578.99	218.779	-26414.3	1.01674	-17.3472	11.6872	106	94	121	103	90	117	NA	NA	NA	NA	NA	non-case	NA	0	0
6446	Preterm	male	27	880	179	14.9167	247	21	6.08333	68	1.50031e+06	2470.17	2259.79	1.64645	1.50622	1.46004e+06	2700.45	2298.05	1.84957	1.57397	230.279	38.2664	-40264	1.02758	12.3372	4.49779	120	100	139	109	103	115	NA	NA	NA	NA	NA	non-case	2	0	0
6503	Preterm	male	27	1008	188	15.6667	234	19	3.33333	46	1.51373e+06	2766.98	2876.85	1.82793	1.90051	1474132	2970.8	2391.58	2.01529	1.62236	203.824	-485.269	-39594.6	1.02686	10.2501	-14.6352	94	87	103	88	95	86	7	16	36	53	47	case	7	11	1
6513	Preterm	female	32	880	186	15.5	235	19	3.5	49	1.50883e+06	2960.37	2563.89	1.96203	1.69925	1.49968e+06	2905.59	2304.13	1.93748	1.53642	-54.7737	-259.763	-9155.21	1.0061	-1.25105	-9.58297	98	100	96	109	99	118	NA	12	15	16	26	case	2	0	0
6516	Preterm	female	32	1365	187	15.5833	235	19	3.41667	48	1.58928e+06	2231.05	2508.67	1.40381	1.5785	1.45666e+06	2229.44	2031.44	1.53051	1.39458	-1.60644	-477.236	-132613	1.09104	9.02531	-11.6515	NA	NA	NA	84	98	74	6	33	54	54	61	case	5	5	1
6517	Preterm	male	32	1960	196	16.3333	254	21	4.66667	58	1.58796e+06	2954.16	2697.55	1.86035	1.69876	1.50253e+06	2903.92	2379.1	1.93269	1.5834	-50.24	-318.449	-85426.9	1.05686	3.8882	-6.79077	81	85	80	98	89	106	3	22	45	48	66	case	4	0	0
6524	Preterm	female	24	552	202	16.8333	253	21	4.16667	51	1.446e+06	1880.62	1782.63	1.30057	1.2328	1.37286e+06	1841.53	1976.72	1.34139	1.43985	-39.0883	194.086	-73141.6	1.05328	3.13848	16.7954	85	96	76	85	97	76	6	2	0	2	0	non-case	11	2	0
6525	Preterm	male	30	1537	186	15.5	240	20	4.5	54	1.56613e+06	2425.83	2389.3	1.54893	1.52561	1.54639e+06	2631.56	2396.79	1.70174	1.54992	205.732	7.49194	-19738.7	1.01276	9.86555	1.594	88	89	91	83	77	91	NA	10	19	29	23	case	4	0	0
6531	Preterm	male	26	723	188	15.6667	233	19	3.33333	45	1.44498e+06	2455.8	2457.11	1.69953	1.70044	1.4188e+06	2310.29	2387.75	1.62834	1.68294	-145.506	-69.3562	-26181.8	1.01845	-4.18898	-1.02942	NA	103	NA	110	126	95	2	3	5	7	10	non-case	8	0	0
6534	Preterm	male	29	1172	196	16.3333	256	21	4.66667	60	1.546e+06	2859.67	2640.98	1.84972	1.70827	1.47629e+06	2870.6	3144.37	1.94447	2.12991	10.9355	503.386	-69703.7	1.04722	5.12199	24.6821	NA	NA	NA	99	90	106	13	16	16	21	41	case	5	0	0
6540	Preterm	female	30	861	184	15.3333	231	19	3.66667	47	1.42168e+06	1820.44	1525.45	1.28049	1.07299	1.39113e+06	2039.14	1618.54	1.46582	1.16347	218.698	93.0901	-30550.7	1.02196	14.4734	8.4326	100	97	103	112	126	97	9	10	11	25	35	case	3	1	0
6543	Preterm	female	25	601	186	15.5	232	19	3.5	46	1.55877e+06	2282.61	2312.86	1.46436	1.48377	1.46694e+06	2862.2	2955.84	1.95114	2.01498	579.586	642.981	-91836.7	1.0626	33.2414	35.8011	104	114	92	89	96	86	4	5	5	4	2	non-case	11	0	0
6546	Preterm	male	27	1315	197	16.4167	238	20	3.58333	41	1.46037e+06	2083.24	1976.36	1.42651	1.35333	1.42926e+06	2551.27	2420.3	1.78503	1.6934	468.022	443.941	-31116.2	1.02177	25.1322	25.1287	84	85	86	80	77	87	5	21	36	45	54	case	9	0	0
6550	Preterm	female	30	1757	185	15.4167	235	19	3.58333	50	1.57043e+06	2634.36	2320.71	1.67748	1.47776	1.52091e+06	2842.03	2966.44	1.86864	1.95044	207.668	645.731	-49521	1.03256	11.3957	31.9867	98	100	96	96	87	106	3	4	6	8	9	non-case	1	2	0
6551	Preterm	male	26	864	184	15.3333	239	20	4.66667	55	1.57218e+06	2791.76	2259.09	1.77573	1.43692	1.53914e+06	3427.07	2987.85	2.22662	1.94125	635.311	728.755	-33044.7	1.02147	25.3922	35.0983	109	109	106	110	108	110	9	16	24	28	33	case	21	3	0
6555	Preterm	male	28	1330	187	15.5833	235	19	3.41667	48	1.62018e+06	2893.54	2525.11	1.78594	1.55853	1.58369e+06	3087.44	2952.46	1.94952	1.86429	193.895	427.355	-36489.8	1.02304	9.15944	19.6183	119	97	139	113	108	116	3	7	13	20	29	non-case	11	0	0
6559	Preterm	male	31	2390	183	15.25	230	19	3.75	47	1.60633e+06	2828.74	2460.54	1.761	1.53177	1.53546e+06	3264.78	2634.66	2.12625	1.71587	436.037	174.118	-70870.2	1.04616	20.7415	12.0186	118	120	110	123	111	129	NA	3	4	4	8	non-case	13	0	0
6560	Preterm	female	30	1526	185	15.4167	230	19	3.58333	45	1.46749e+06	1703.07	1789.21	1.16053	1.21924	1.39206e+06	2129.29	2244.93	1.5296	1.61267	426.225	455.715	-75429.7	1.05419	31.8016	32.2688	84	95	76	99	99	98	NA	11	18	21	35	case	0	1	0
6566	Preterm	male	32	2000	183	15.25	232	19	3.75	49	1.56612e+06	2352.46	2065.01	1.5021	1.31856	1.50857e+06	3197.13	2574.73	2.11931	1.70673	844.667	509.715	-57544.5	1.03815	41.0898	29.4395	96	97	96	107	99	114	1	1	1	1	3	non-case	32	4	0
6574	Preterm	male	28	910	188	15.6667	230	19	3.33333	42	1.57756e+06	2392.8	2050.84	1.51678	1.30001	1.5196e+06	2442.51	2392.82	1.60734	1.57464	49.7107	341.981	-57960.4	1.03814	5.97095	21.1254	74	81	71	70	69	77	4	0	0	0	0	non-case	36	0	0
6576	Preterm	male	32	1868	181	15.0833	231	19	3.91667	50	1.59022e+06	2505.46	1947.04	1.57555	1.22439	1.49686e+06	2819.69	1948.61	1.88373	1.30179	314.232	1.56311	-93352.4	1.06237	19.5606	6.32182	116	114	114	106	99	111	1	1	3	2	2	non-case	2	0	0
6578	Preterm	female	26	850	187	15.5833	229	19	3.41667	42	1.62326e+06	2506.29	1976.19	1.54399	1.21742	1.57639e+06	2491.06	3037.42	1.58023	1.92682	-15.2261	1061.23	-46862.5	1.02973	2.34719	58.2701	87	81	96	89	89	92	0	1	2	2	3	non-case	NA	0	0
6585	Preterm	female	30	1346	192	16	236	20	4	44	1.61513e+06	2079.77	1883.99	1.28768	1.16647	1.61649e+06	2220.33	2245.52	1.37354	1.38913	140.56	361.527	1363.09	0.999157	6.66845	19.0889	92	94	92	94	83	107	5	5	6	9	15	non-case	4	0	0
6592	Preterm	male	28	1240	191	15.9167	245	21	5.08333	54	1.55055e+06	2125	2332.55	1.37049	1.50434	1.47405e+06	2433.27	2086.21	1.65074	1.4153	308.272	-246.339	-76499.7	1.0519	20.4496	-5.91923	NA	81	NA	65	69	67	2	5	8	7	14	non-case	8	0	0
6596	Preterm	male	27	946	192	16	238	20	4	46	1.44429e+06	2458.55	2688.31	1.70225	1.86133	1.38848e+06	2804.65	2404.19	2.01994	1.73152	346.095	-284.114	-55808.2	1.04019	18.6624	-6.97393	126	118	129	105	99	109	4	11	19	25	39	case	6	0	0
6602	Preterm	male	32	2008	184	15.3333	233	20	4.66667	49	1.63641e+06	2555.17	2416.71	1.56144	1.47683	1.52027e+06	2271.64	2357.35	1.49424	1.55061	-283.525	-59.3589	-116147	1.0764	-4.30398	4.99608	83	73	96	NA	NA	NA	0	NA	NA	NA	NA	non-case	10	0	0
6605	Preterm	male	31	1580	186	15.5	228	19	3.5	42	1.46357e+06	2132.52	2504.03	1.45706	1.7109	1.42163e+06	3004.2	2734.98	2.11321	1.92383	871.685	230.951	-41938.5	1.0295	45.0317	12.4453	116	120	106	104	99	106	14	9	17	20	18	case	3	1	0
6606	Preterm	female	27	1268	186	15.5	228	19	3.5	42	1.63641e+06	2246.45	1601.52	1.37279	0.978677	1.54543e+06	2874.78	2471.88	1.86017	1.59947	628.327	870.356	-90980.3	1.05887	35.5034	63.432	105	94	118	94	90	98	1	1	0	1	0	non-case	3	1	0
6607	Preterm	male	30	1410	187	15.5833	236	20	4.41667	49	1.50449e+06	2120.14	1715.25	1.40921	1.14008	1.48507e+06	2269.48	1910.28	1.5282	1.28632	149.339	195.03	-19420.9	1.01308	8.44368	12.8268	121	114	125	101	98	104	10	5	7	7	10	non-case	11	0	0
6612	Preterm	female	26	904	185	15.4167	218	19	3.58333	33	1.53593e+06	2469.58	2331.23	1.60787	1.51779	1.51921e+06	2853.44	3097.63	1.87824	2.03898	383.862	766.405	-16723.7	1.01101	16.8156	34.3383	99	120	76	109	119	98	9	6	8	9	22	non-case	2	3	0
6616	Preterm	female	30	1051	185	15.4167	241	21	5.58333	56	1.59906e+06	2470.37	1942.89	1.54489	1.21502	1.49106e+06	3020.94	3108.02	2.02603	2.08443	550.57	1165.13	-107999	1.07243	31.1443	71.5554	89	91	89	96	85	109	9	4	5	6	14	non-case	6	0	0
6618	Preterm	female	28	777	185	15.4167	232	20	4.58333	47	1.46428e+06	2209.27	1984.14	1.50878	1.35503	1.45112e+06	2857.8	2283.1	1.96937	1.57333	648.529	298.961	-13153.6	1.00906	30.5274	16.1106	108	96	121	108	101	112	NA	10	20	18	26	case	0	2	0
6619	Preterm	female	28	1002	185	15.4167	232	20	4.58333	47	1.50805e+06	1903.43	2148.11	1.26218	1.42443	1.47948e+06	2814.69	3287.66	1.90248	2.22218	911.259	1139.55	-28568.5	1.01931	50.7301	56.0041	122	106	135	106	96	116	NA	8	18	23	23	case	0	0	0
6624	Preterm	male	27	1072	184	15.3333	228	19	3.66667	44	1.42724e+06	2148.14	2092.54	1.50511	1.46615	1.49392e+06	1647.58	1316.76	1.10286	0.881411	-500.562	-775.783	66681.6	0.955365	-26.7255	-39.8825	86	91	83	83	89	79	0	3	2	2	0	non-case	7	1	0
6704	Preterm	female	29	1465	187	15.5833	240	20	4.41667	53	1.56025e+06	2189.51	2127.55	1.40331	1.3636	1.47837e+06	2349.73	2807.96	1.58941	1.89936	160.221	680.412	-81877.9	1.05538	13.2613	39.2906	101	100	103	107	95	118	0	0	0	0	0	non-case	3	0	0
6713	Preterm	male	30	1561	188	15.6667	234	19	3.33333	46	1.54089e+06	2687.47	2290.38	1.74411	1.48641	1.48741e+06	2865.57	2450.74	1.92655	1.64765	178.104	160.358	-53474.4	1.03595	10.4606	10.8482	113	108	118	102	97	106	15	NA	NA	NA	NA	non-case	0	2	0
6723	Preterm	female	26	909	192	16	237	19	3	45	1.52387e+06	2141.5	1914.3	1.4053	1.25621	1.48654e+06	2408.08	2019.55	1.61992	1.35855	266.587	105.246	-37324.8	1.02511	15.272	8.14675	72	71	76	82	78	89	NA	6	6	7	7	non-case	0	1	0
6724	Preterm	male	30	1576	192	16	219	18	2	27	1.63412e+06	2537.25	2517.46	1.55267	1.54056	1.58308e+06	2901.1	2788.12	1.83257	1.7612	363.849	270.66	-51040.5	1.03224	18.0268	14.3221	94	91	100	92	82	105	0	0	0	0	0	non-case	3	1	0
6725	Preterm	female	28	1432	186	15.5	231	19	3.5	45	1.52099e+06	2509.97	2458.1	1.65022	1.61612	1.50748e+06	2763.08	2639.71	1.83292	1.75107	253.112	181.604	-13512.7	1.00896	11.071	8.35057	62	71	58	77	80	77	1	6	8	17	17	non-case	6	0	0
6731	Preterm	male	26	910	188	15.6667	228	19	3.33333	40	1.40663e+06	1439.09	1562.61	1.02308	1.11089	1.36846e+06	1903.08	1641.4	1.39067	1.19945	463.982	78.7925	-38168.2	1.02789	35.9297	7.97215	84	87	83	74	74	79	NA	0	0	0	0	non-case	0	2	0
6737	Preterm	female	27	1084	188	15.6667	230	19	3.33333	42	1.5167e+06	2441.32	1765.97	1.60963	1.16436	1.49061e+06	2463.58	2180.63	1.65274	1.46291	22.2595	414.653	-26085.5	1.0175	2.67772	25.641	80	85	76	71	65	81	2	2	3	4	9	non-case	23	0	0
6738	Preterm	female	31	1614	187	15.5833	236	19	3.41667	49	1.59404e+06	1993.36	1430.68	1.25051	0.897518	1.56074e+06	2185.18	1959.58	1.40009	1.25554	191.823	528.904	-33295.6	1.02133	11.9617	39.8908	108	102	114	106	108	103	5	3	3	7	12	non-case	6	1	0
6739	Preterm	female	31	1087	191	15.9167	236	19	3.08333	45	1.53633e+06	1720.09	2024.12	1.11961	1.3175	1.33715e+06	2173.38	2066.27	1.62539	1.54528	453.29	42.157	-199181	1.14896	45.1741	17.2889	101	102	100	103	102	103	4	3	3	6	8	non-case	4	0	0
6747	Preterm	male	27	1132	184	15.3333	228	19	3.66667	44	1.51087e+06	3784.28	3394.7	2.5047	2.24685	1.49179e+06	3286.99	3230.5	2.20339	2.16552	-497.285	-164.206	-19082.7	1.01279	-12.0297	-3.61982	120	120	114	101	105	98	2	9	19	23	23	case	4	0	0
6748	Preterm	male	27	1192	184	15.3333	228	19	3.66667	44	1.51098e+06	2632.04	2286.49	1.74194	1.51325	1.46394e+06	2875.88	2451.22	1.96448	1.6744	243.843	164.731	-47036.5	1.03213	12.7751	10.649	NA	NA	NA	104	110	96	9	14	19	42	45	case	4	6	1
6755	Preterm	female	31	790	182	15.1667	235	19	3.83333	53	1.42898e+06	2761.42	1891.3	1.93244	1.32353	1.56344e+06	2741.78	2893.9	1.75368	1.85098	-19.637	1002.6	134462	0.913997	-9.2503	39.8516	93	102	86	114	128	91	3	8	8	11	14	case	14	0	0
6764	Preterm	male	27	939	181	15.0833	230	19	3.91667	49	1.55977e+06	2915.32	2625.55	1.86907	1.6833	1.52214e+06	2625.87	2498.74	1.72512	1.64159	-289.453	-126.812	-37627.6	1.02472	-7.7021	-2.47731	106	106	106	110	104	116	2	0	0	0	0	non-case	8	0	0
6766	Preterm	male	30	1203	180	15	224	19	4	44	1.44632e+06	1989.11	2029.97	1.37529	1.40354	1.348e+06	2221.63	2362.68	1.6481	1.75273	232.516	332.703	-98326.3	1.07294	19.8364	24.8793	101	102	100	85	84	90	0	0	0	0	0	non-case	3	0	0
6773	Preterm	female	28	1305	183	15.25	224	19	3.75	41	1.55025e+06	2329.92	2213.32	1.50294	1.42772	1.48446e+06	3314.48	3000.86	2.23278	2.02151	984.554	787.535	-65784.4	1.04432	48.5611	41.5899	105	100	110	109	98	120	11	NA	NA	NA	NA	non-case	15	7	0
6819	Preterm	female	31	1451	179	14.9167	225	19	4.08333	46	1.53272e+06	1992.96	2134.13	1.30028	1.39238	1.4232e+06	2546.22	1903.44	1.78908	1.33744	553.26	-230.688	-109519	1.07695	37.5923	-3.946	105	106	103	99	99	98	13	28	102	115	94	case	0	10	1
6820	Preterm	male	30	1099	177	14.75	222	19	4.25	45	1.49099e+06	2076.66	1968.99	1.39281	1.3206	1.51497e+06	2790.15	2264	1.84172	1.49442	713.497	295.012	23983	0.984169	32.231	13.1626	76	73	83	78	63	99	3	21	70	71	76	case	4	2	0
6824	Preterm	female	26	892	179	14.9167	219	19	4.08333	40	1.51971e+06	2965.07	2762.99	1.95108	1.81811	1.46197e+06	2911.23	2944.86	1.9913	2.0143	-53.8357	181.872	-57731.9	1.03949	2.06154	10.7913	111	103	118	95	95	96	4	0	0	0	0	non-case	0	1	0
6826	Preterm	male	28	1419	175	14.5833	226	19	4.41667	51	1.47903e+06	2173.16	2370.82	1.46931	1.60295	1418373	2469.25	2330.35	1.7409	1.64298	296.094	-40.4663	-60658.9	1.04277	18.4844	2.49681	101	87	118	82	82	85	18	11	22	26	36	case	26	0	0
6827	Preterm	female	27	1430	179	14.9167	223	19	4.08333	44	1.53301e+06	2916.8	2616.52	1.90266	1.70678	1.5083e+06	2905.05	2656.63	1.92604	1.76134	-11.7461	40.1152	-24708.1	1.01638	1.22884	3.19641	84	79	92	75	65	89	NA	9	0	21	12	case	NA	0	0
